# Supplementary material for: The In Vivo Effect of Water-Based Lubricants on the Vaginal Microbiome of Women from Varying Age Groups: Exploratory Analysis of a Randomized Controlled Trial
Source: Microorganisms. 2024 Sep 20;12(9):1917. doi: 10.3390/microorganisms12091917 (PMC11434374; doi:10.3390/microorganisms12091917)
Supplement: Supplementary file 1 [file microorganisms-12-01917-s001.zip › Supplementary Table S5.xlsx]

## Sheet: Shapiro-Wilk test of normality 
#shapiro.test() to perform the Shapiro-Wilk test of normality
#for one variable (Abundance):
#If p-value > 0.05 the distribution of the data are not significantly different from normal distribution.
#In other words, we can assume normality. If P< 0.05, we CANNOT assume normality
Shapiro-Wilk normality test
data: my_data$Abundance
W = 0.30728, p-value < 2.2e-16
p-value < 2.2e-16, bacteriome relative abundances are not normally distributed

## Sheet: Betadispersion test
Between Lubricants at Baseline		Between Timepoints within Lubricant A		Between Timepoints within Lubricant B		Between Timepoints within Lubricant C		Between Timepoints within Lubricant D		Between Timepoints within Lubricant E
Permutation test for homogeneity of multivariate dispersions		Permutation test for homogeneity of multivariate dispersions		Permutation test for homogeneity of multivariate dispersions		Permutation test for homogeneity of multivariate dispersions		Permutation test for homogeneity of multivariate dispersions		Permutation test for homogeneity of multivariate dispersions
Permutation: free		Plots: subject.id, plot permutation: none		Plots: subject.id, plot permutation: none		Plots: subject.id, plot permutation: none		Plots: subject.id, plot permutation: none		Plots: subject.id, plot permutation: none
Number of permutations: 499		Permutation: series		Permutation: series		Permutation: series		Permutation: series		Permutation: series
		Number of permutations: 499		Number of permutations: 499		Number of permutations: 499		Number of permutations: 499		Number of permutations: 499
Response: Distances
Df Sum Sq Mean Sq F N.Perm Pr(>F)		Response: Distances		Response: Distances		Response: Distances		Response: Distances		Response: Distances
Groups 4 0.37891 0.094728 3.9296 499 0.012 *		Df Sum Sq Mean Sq F N.Perm Pr(>F)		Df Sum Sq Mean Sq F N.Perm Pr(>F)		Df Sum Sq Mean Sq F N.Perm Pr(>F)		Df Sum Sq Mean Sq F N.Perm Pr(>F)		Df Sum Sq Mean Sq F N.Perm Pr(>F)
Residuals 45 1.08478 0.024106		Groups 3 0.00494 0.0016468 0.1994 499 0.404		Groups 3 0.00014 0.0000474 0.0018 499 1		Groups 3 0.00063 0.0002106 0.0127 499 0.88		Groups 3 0.01619 0.0053951 0.2349 499 0.406		Groups 3 0.13675 0.045582 1.2409 499 0.082
---		Residuals 39 0.32211 0.0082592		Residuals 35 0.92151 0.0263288		Residuals 35 0.58018 0.0165765		Residuals 36 0.82678 0.0229661		Residuals 32 1.17543 0.036732
Signif. codes: 0 ‘***’ 0.001 ‘**’ 0.01 ‘*’ 0.05 ‘.’ 0.1 ‘ ’ 1
Tukey multiple comparisons of means		Tukey multiple comparisons of means		Tukey multiple comparisons of means		Tukey multiple comparisons of means		Tukey multiple comparisons of means		Tukey multiple comparisons of means
95% family-wise confidence level		95% family-wise confidence level		95% family-wise confidence level		95% family-wise confidence level		95% family-wise confidence level		95% family-wise confidence level
Fit: aov(formula = distances ~ group, data = df)		Fit: aov(formula = distances ~ group, data = df)		Fit: aov(formula = distances ~ group, data = df)		Fit: aov(formula = distances ~ group, data = df)		Fit: aov(formula = distances ~ group, data = df)		Fit: aov(formula = distances ~ group, data = df)
$group		$group		$group		$group		$group		$group
diff lwr upr p adj		diff lwr upr p adj		diff lwr upr p adj		diff lwr upr p adj		diff lwr upr p adj		diff lwr upr p adj
Lubricant B-Lubricant A -0.01753946 -0.2102998 0.17522085 0.9989778		2h-Baseline 0.004546816 -0.09943745 0.10853108 0.9994120		2h-Baseline 9.325711e-05 -0.1956089 0.1957954 1.0000000		2h-Baseline -0.008758180 -0.1640421 0.1465257 0.9987212		2h-Baseline 0.013966231 -0.1685625 0.1964949 0.9968466		2h-Baseline 0.0825801012 -0.16220449 0.3273647 0.7975356
Lubricant C-Lubricant A -0.06396021 -0.2567205 0.12880010 0.8785473		24h-Baseline -0.012288830 -0.11627310 0.09169544 0.9887890		24h-Baseline -3.689510e-03 -0.1993916 0.1920126 0.9999518		24h-Baseline -0.010473769 -0.1657576 0.1448101 0.9978217		24h-Baseline -0.003236143 -0.1857649 0.1792926 0.9999601		24h-Baseline 0.0004830055 -0.24430159 0.2452676 0.9999999
Lubricant D-Lubricant A -0.05980721 -0.2525675 0.13295310 0.9021889		Final-Baseline -0.023227843 -0.12978001 0.08332432 0.9360264		Final-Baseline 1.466437e-03 -0.1995984 0.2025312 0.9999972		Final-Baseline -0.006677904 -0.1662169 0.1528611 0.9994751		Final-Baseline 0.047567140 -0.1349616 0.2300959 0.8956740		Final-Baseline 0.1469863462 -0.09779824 0.3917709 0.3784136
Lubricant E-Lubricant A -0.25157207 -0.4498625 -0.05328166 0.0066389		24h-2h -0.016835646 -0.12081991 0.08714862 0.9721656		24h-2h -3.782767e-03 -0.1994849 0.1919193 0.9999481		24h-2h -0.001715589 -0.1569995 0.1535683 0.9999903		24h-2h -0.017202373 -0.1997311 0.1653263 0.9941595		24h-2h -0.0820970958 -0.32688169 0.1626875 0.8003444
Lubricant C-Lubricant B -0.04642075 -0.2437172 0.15087572 0.9621367		Final-2h -0.027774660 -0.13432683 0.07877751 0.8966568		Final-2h 1.373180e-03 -0.1996916 0.2024380 0.9999977		Final-2h 0.002080276 -0.1574587 0.1616193 0.9999841		Final-2h 0.033600909 -0.1489278 0.2161296 0.9595149		Final-2h 0.0644062449 -0.18037835 0.3091908 0.8912534
Lubricant D-Lubricant B -0.04226775 -0.2395642 0.15502872 0.9729874		Final-24h -0.010939014 -0.11749118 0.09561315 0.9925775		Final-24h 5.155947e-03 -0.1959089 0.2062208 0.9998789		Final-24h 0.003795865 -0.1557431 0.1633349 0.9999033		Final-24h 0.050803283 -0.1317254 0.2333320 0.8762274		Final-24h 0.1465033407 -0.09828125 0.3912879 0.3812832
Lubricant E-Lubricant B -0.23403261 -0.4367355 -0.03132976 0.0163169
Lubricant D-Lubricant C 0.00415300 -0.1931435 0.20144947 0.9999970
Lubricant E-Lubricant C -0.18761186 -0.3903147 0.01509099 0.0817677
Lubricant E-Lubricant D -0.19176486 -0.3944677 0.01093799 0.0716589

## Sheet: PERMANOVA (within subjects)
Lubricant A		Lubricant B		Lubricant C		Lubricant D		Lubricant E
Permutation test for adonis under reduced model		Permutation test for adonis under reduced model		Permutation test for adonis under reduced model		Permutation test for adonis under reduced model		Permutation test for adonis under reduced model
Terms added sequentially (first to last)		Terms added sequentially (first to last)		Terms added sequentially (first to last)		Terms added sequentially (first to last)		Terms added sequentially (first to last)
Plots: subject.id, plot permutation: none		Plots: subject.id, plot permutation: none		Plots: subject.id, plot permutation: none		Plots: subject.id, plot permutation: none		Plots: subject.id, plot permutation: none
Permutation: series		Permutation: series		Permutation: series		Permutation: series		Permutation: series
Number of permutations: 499		Number of permutations: 499		Number of permutations: 499		Number of permutations: 499		Number of permutations: 499
adonis2(formula = otu1 ~ timepoint, data = meta, permutations = h1, method = "bray", by = "terms")		adonis2(formula = otu1 ~ timepoint, data = meta, permutations = h1, method = "bray", by = "terms")		adonis2(formula = otu1 ~ timepoint, data = meta, permutations = h1, method = "bray", by = "terms")		adonis2(formula = otu1 ~ timepoint, data = meta, permutations = h1, method = "bray", by = "terms")		adonis2(formula = otu1 ~ timepoint, data = meta, permutations = h1, method = "bray", by = "terms")
Df SumOfSqs R2 F Pr(>F)		Df SumOfSqs R2 F Pr(>F)		Df SumOfSqs R2 F Pr(>F)		Df SumOfSqs R2 F Pr(>F)		Df SumOfSqs R2 F Pr(>F)
Timepoint 3 0.0784 0.00731 0.0958 0.87		Timepoint 3 0.1314 0.0126 0.1489 0.998		Timepoint 3 0.0203 0.00262 0.0306 1		Timepoint 3 0.3233 0.03519 0.4376 0.142		Timepoint 3 0.1299 0.03001 0.33 0.78
Residual 39 10.6459 0.99269		Residual 35 10.2935 0.9874		Residual 35 7.7431 0.99738		Residual 36 8.8643 0.96481		Residual 32 4.1984 0.96999
Total 42 10.7243 1.00000		Total 38 10.4248 1.0000		Total 38 7.7634 1.00000		Total 39 9.1876 1.00000		Total 35 4.3282 1.00000
Pairwise.adonis2		Pairwise.adonis2		Pairwise.adonis2		Pairwise.adonis2		Pairwise.adonis2
$parent_call		$parent_call		$parent_call		$parent_call		$parent_call
[1] "otu1 ~ timepoint , strata = subject.id , permutations 499"		[1] "otu1 ~ timepoint , strata = subject.id , permutations 499"		[1] "otu1 ~ timepoint , strata = subject.id , permutations 499"		[1] "otu1 ~ timepoint , strata = subject.id , permutations 499"		[1] "otu1 ~ timepoint , strata = subject.id , permutations 499"
$Final_vs_Baseline		$`2h_vs_24h`		$`2h_vs_24h`		$Baseline_vs_Final		$Baseline_vs_2h
Df SumOfSqs R2 F Pr(>F)		Df SumOfSqs R2 F Pr(>F)		Df SumOfSqs R2 F Pr(>F)		Df SumOfSqs R2 F Pr(>F)		Df SumOfSqs R2 F Pr(>F)
timepoint 1 0.0479 0.00918 0.176 0.71		Timepoint 1 0.0442 0.00851 0.1544 0.84		Timepoint 1 0.0062 0.00159 0.0286 0.15		Timepoint 1 0.1886 0.03969 0.7439 0.148		Timepoint 1 0.0262 0.01272 0.2062 0.954
Residual 19 5.1671 0.99082		Residual 18 5.1467 0.99149		Residual 18 3.9202 0.99841		Residual 18 4.5625 0.96031		Residual 16 2.0330 0.98728
Total 20 5.2149 1.00000		Total 19 5.1909 1.00000		Total 19 3.9264 1.00000		Total 19 4.7511 1.00000		Total 17 2.0592 1.00000
$Final_vs_2h		$`2h_vs_Final`		$`2h_vs_Final`		$Baseline_vs_24h		$Baseline_vs_Final
Df SumOfSqs R2 F Pr(>F)		Df SumOfSqs R2 F Pr(>F)		Df SumOfSqs R2 F Pr(>F)		Df SumOfSqs R2 F Pr(>F)		Df SumOfSqs R2 F Pr(>F)
timepoint 1 0.0453 0.00865 0.1658 0.75		Timepoint 1 0.0571 0.01093 0.1878 0.984		Timepoint 1 0.0110 0.00295 0.0503 0.782		Timepoint 1 0.0229 0.00546 0.0988 0.938		Timepoint 1 0.08435 0.03819 0.6354 0.52
Residual 19 5.1892 0.99135		Residual 17 5.1668 0.98907		Residual 17 3.7137 0.99705		Residual 18 4.1716 0.99454		Residual 16 2.12422 0.96181
Total 20 5.2344 1.00000		Total 18 5.2238 1.00000		Total 18 3.7247 1.00000		Total 19 4.1945 1.00000		Total 17 2.20857 1.00000
$Final_vs_24h		$`2h_vs_Baseline`		$`2h_vs_Baseline`		$Baseline_vs_2h		$Baseline_vs_24h
Df SumOfSqs R2 F Pr(>F)		Df SumOfSqs R2 F Pr(>F)		Df SumOfSqs R2 F Pr(>F)		Df SumOfSqs R2 F Pr(>F)		Df SumOfSqs R2 F Pr(>F)
timepoint 1 0.0154 0.0031 0.0591 0.934		Timepoint 1 0.0484 0.00899 0.1633 0.13		Timepoint 1 0.0059 0.00145 0.0262 0.338		Timepoint 1 0.0188 0.00429 0.0775 0.966		Timepoint 1 0.00304 0.00186 0.0298 0.322
Residual 19 4.9652 0.9969		Residual 18 5.3320 0.99101		Residual 18 4.0683 0.99855		Residual 18 4.3738 0.99571		Residual 16 1.63065 0.99814
Total 20 4.9807 1.0000		Total 19 5.3803 1.00000		Total 19 4.0742 1.00000		Total 19 4.3927 1.00000		Total 17 1.63369 1.00000
$Baseline_vs_2h		$`24h_vs_Final`		$`24h_vs_Final`		$Final_vs_24h		$`2h_vs_Final`
Df SumOfSqs R2 F Pr(>F)		Df SumOfSqs R2 F Pr(>F)		Df SumOfSqs R2 F Pr(>F)		Df SumOfSqs R2 F Pr(>F)		Df SumOfSqs R2 F Pr(>F)
timepoint 1 0.0201 0.00352 0.0706 0.12		Timepoint 1 0.0445 0.00889 0.1524 0.83		Timepoint 1 0.0134 0.00363 0.0619 0.614		Timepoint 1 0.2050 0.04367 0.8219 0.088 .		Timepoint 1 0.01966 0.0076 0.1225 0.984
Residual 20 5.6807 0.99648		Residual 17 4.9615 0.99111		Residual 17 3.6748 0.99637		Residual 18 4.4905 0.95633		Residual 16 2.56771 0.9924
Total 21 5.7007 1.00000		Total 18 5.0060 1.00000		Total 18 3.6882 1.00000		Total 19 4.6955 1.00000		Total 17 2.58737 1.0000
$Baseline_vs_24h		$`24h_vs_Baseline`		$`24h_vs_Baseline`		$Final_vs_2h		$`2h_vs_24h`
Df SumOfSqs R2 F Pr(>F)		Df SumOfSqs R2 F Pr(>F)		Df SumOfSqs R2 F Pr(>F)		Df SumOfSqs R2 F Pr(>F)		Df SumOfSqs R2 F Pr(>F)
timepoint 1 0.0159 0.0029 0.0581 0.598		Timepoint 1 0.0088 0.00171 0.0309 0.924		Timepoint 1 0.0023 0.00058 0.0104 0.788		Timepoint 1 0.1751 0.03597 0.6716 0.214		Timepoint 1 0.03225 0.01531 0.2488 0.726
Residual 20 5.4568 0.9971		Residual 18 5.1267 0.99829		Residual 18 4.0294 0.99942		Residual 18 4.6927 0.96403		Residual 16 2.07414 0.98469
Total 21 5.4726 1.0000		Total 19 5.1355 1.00000		Total 19 4.0317 1.00000		Total 19 4.8678 1.00000		Total 17 2.10639 1.00000
$`2h_vs_24h`		$Final_vs_Baseline		$Final_vs_Baseline		$`24h_vs_2h`		$Final_vs_24h
Df SumOfSqs R2 F Pr(>F)		Df SumOfSqs R2 F Pr(>F)		Df SumOfSqs R2 F Pr(>F)		Df SumOfSqs R2 F Pr(>F)		Df SumOfSqs R2 F Pr(>F)
Timepoint 1 0.0137 0.00249 0.05 0.134		Timepoint 1 0.0614 0.0118 0.2029 0.942		Timepoint 1 0.0021 0.00055 0.0094 0.964		Timepoint 1 0.0361 0.00833 0.1512 0.632		Timepoint 1 0.09426 0.04171 0.6965 0.512
Residual 20 5.4789 0.99751		Residual 17 5.1467 0.9882		Residual 17 3.8229 0.99945		Residual 18 4.3018 0.99167		Residual 16 2.16539 0.95829
Total 21 5.4925 1.00000		Total 18 5.2081 1.0000		Total 18 3.8250 1.00000		Total 19 4.3379 1.00000		Total 17 2.25965 1.00000

## Sheet: Kruskal-Wallis (alpha-diversity
Lubricant A		Lubricant B		Lubricant C		Lubricant D		Lubricant E
Multiple comparison test after Kruskal-Wallis		Multiple comparison test after Kruskal-Wallis		Multiple comparison test after Kruskal-Wallis		Multiple comparison test after Kruskal-Wallis		Multiple comparison test after Kruskal-Wallis
alpha: 0.05		alpha: 0.05		alpha: 0.05		alpha: 0.05		alpha: 0.05
Comparisons		Comparisons		Comparisons		Comparisons		Comparisons
obs.dif critical.dif stat.signif		obs.dif critical.dif stat.signif		obs.dif critical.dif stat.signif		obs.dif critical.dif stat.signif		obs.dif critical.dif stat.signif
Baseline-2h 1.3636364 14.12556 FALSE		Baseline-2h 0.7000000 13.45253 FALSE		Baseline-2h 2.6000000 13.45253 FALSE		Baseline-2h 0.4 13.79315 FALSE		Baseline-2h 0.5555556 13.10305 FALSE
Baseline-24h 0.4545455 14.12556 FALSE		Baseline-24h 1.2000000 13.45253 FALSE		Baseline-24h 1.4000000 13.45253 FALSE		Baseline-24h 1.3 13.79315 FALSE		Baseline-24h 0.3333333 13.10305 FALSE
Baseline-Final 4.4727273 14.47439 FALSE		Baseline-Final 0.4888889 13.82116 FALSE		Baseline-Final 2.4888889 13.82116 FALSE		Baseline-Final 4.1 13.79315 FALSE		Baseline-Final 4.6666667 13.10305 FALSE
2h-24h 1.8181818 14.12556 FALSE		2h-24h 0.5000000 13.45253 FALSE		2h-24h 1.2000000 13.45253 FALSE		2h-24h 1.7 13.79315 FALSE		2h-24h 0.2222222 13.10305 FALSE
2h-Final 3.1090909 14.47439 FALSE		2h-Final 0.2111111 13.82116 FALSE		2h-Final 0.1111111 13.82116 FALSE		2h-Final 3.7 13.79315 FALSE		2h-Final 4.1111111 13.10305 FALSE
24h-Final 4.9272727 14.47439 FALSE		24h-Final 0.7111111 13.82116 FALSE		24h-Final 1.0888889 13.82116 FALSE		24h-Final 5.4 13.79315 FALSE		24h-Final 4.3333333 13.10305 FALSE

## Sheet: Kruskal-Wallis (alpha-diversi-b
Menopausal Stage at Baseline		Age Groups at Baseline
Multiple comparison test after Kruskal-Wallis		Multiple comparison test after Kruskal-Wallis
alpha: 0.05		alpha: 0.05
Comparisons		Comparisons
obs.dif critical.dif stat.signif		obs.dif critical.dif stat.signif
Post-menopausal-Pre-menopausal 13.8 8.081139 TRUE		18-29 years-30-44 years 0.8803419 15.13277 FALSE
		18-29 years-45-65 years 16.7539683 13.37213 TRUE
		30-44 years-45-65 years 15.8736264 11.71227 TRUE

## Sheet: GLM(binomial)_time_vs_rel_abun_
GLM(binomial) contrasts between timepoints for each taxon and treatment
treatment	taxonomy	contrast	estimate	std.error	statistic	p.value	adj.p.value(Tukey)
Lubricant D	Gardnerella	Baseline - Final	-1.26747	1.11898	-1.13271	0.257336	0.669257
Lubricant D	Gardnerella	2h - Final	-1.10606	1.08885	-1.01581	0.309722	0.740182
Lubricant B	Bifidobacterium	2h - Final	-6.00004	6.29029	-0.953859	0.340155	0.775608
Lubricant B	Bifidobacterium	Baseline - Final	-5.40058	5.67823	-0.951102	0.341553	0.777141
Lubricant D	Lactobacillus	Baseline - Final	1.08914	1.1953	0.911182	0.362199	0.798893
Lubricant D	Lactobacillus	24h - Final	1.04439	1.19176	0.876341	0.380845	0.817139
Lubricant B	Corynebacterium	Baseline - Final	6.00342	6.94595	0.864306	0.38742	0.823271
Lubricant B	Bifidobacterium	24h - Final	-4.54534	5.28699	-0.859721	0.389943	0.825583
Lubricant D	Lactobacillus	2h - Final	1.01979	1.18991	0.857035	0.391425	0.826932
Lubricant D	Gardnerella	24h - Final	-0.806297	1.04255	-0.773393	0.43929	0.866513
Lubricant E	Lactobacillus	24h - Final	0.987056	1.2787	0.771923	0.44016	0.867165
Lubricant E	Lactobacillus	Baseline - Final	0.961704	1.27266	0.755666	0.44985	0.874271
Lubricant B	Corynebacterium	2h - Final	5.13725	6.84243	0.750793	0.452777	0.876363
Lubricant B	Corynebacterium	24h - Final	4.43776	6.76818	0.65568	0.51203	0.913587
Lubricant A	Lactobacillus	Baseline - Final	-0.877802	1.44352	-0.608098	0.543122	0.929547
Lubricant D	Streptococcus	Baseline - Final	4.15573	6.89226	0.602956	0.546538	0.931163
Lubricant A	Lactobacillus	2h - Final	-0.864448	1.44248	-0.599279	0.548987	0.932306
Lubricant D	Streptococcus	24h - Final	3.85903	6.89867	0.559387	0.575897	0.944008
Lubricant D	Streptococcus	2h - Final	3.79273	6.90116	0.549578	0.582609	0.946691
Lubricant B	Streptococcus	Baseline - 2h	-1.169	2.17339	-0.537867	0.590669	0.949793
Lubricant B	Streptococcus	Baseline - 24h	-1.14579	2.17402	-0.527036	0.598169	0.952565
Lubricant E	Gardnerella	24h - Final	-0.669711	1.34226	-0.498943	0.61782	0.959326
Lubricant A	Bifidobacterium	2h - Final	8.90012	18.3439	0.485182	0.627547	0.962412
Lubricant A	Bifidobacterium	24h - Final	8.78124	18.3369	0.478882	0.632022	0.963777
Lubricant A	Bifidobacterium	Baseline - Final	8.60768	18.3249	0.469727	0.63855	0.965705
Lubricant B	Corynebacterium	Baseline - 24h	1.56566	3.42929	0.456557	0.64799	0.968368
Lubricant E	Prevotella	24h - Final	-2.23463	4.96028	-0.450506	0.652346	0.969547
Lubricant E	Gardnerella	2h - 24h	0.605739	1.3514	0.448231	0.653986	0.969984
Lubricant C	Lactobacillus	2h - Final	0.813574	1.82179	0.446578	0.65518	0.970298
Lubricant E	Lactobacillus	2h - 24h	-0.582034	1.30601	-0.44566	0.655843	0.970472
Lubricant E	Prevotella	2h - Final	-2.70441	6.13902	-0.440528	0.659554	0.971433
Lubricant C	Lactobacillus	24h - Final	0.788141	1.81759	0.433619	0.664565	0.972695
Lubricant E	Lactobacillus	Baseline - 2h	0.556682	1.30037	0.428095	0.668582	0.973679
Lubricant C	Lactobacillus	Baseline - Final	0.755635	1.8123	0.416948	0.676717	0.975597
Lubricant E	Gardnerella	Baseline - Final	-0.538591	1.30347	-0.413197	0.679462	0.976223
Lubricant D	Gardnerella	Baseline - 24h	-0.461178	1.14521	-0.4027	0.687169	0.977919
Lubricant A	Lactobacillus	24h - Final	-0.566474	1.42421	-0.397746	0.690817	0.978693
Lubricant B	Streptococcus	2h - Final	0.832959	2.11348	0.394117	0.693494	0.979249
Lubricant B	Streptococcus	24h - Final	0.80975	2.11453	0.382946	0.70176	0.980903
Lubricant B	Prevotella	Baseline - Final	1.16538	3.13925	0.371228	0.710468	0.982546
Lubricant E	Gardnerella	Baseline - 2h	-0.47462	1.313	-0.361477	0.717743	0.983842
Lubricant B	Gardnerella	24h - Final	-0.550284	1.57495	-0.349397	0.726791	0.985362
Lubricant E	Lactobacillus	2h - Final	0.405022	1.16811	0.346734	0.728791	0.985684
Lubricant D	Corynebacterium	Baseline - Final	-2.35284	7.17394	-0.327971	0.742934	0.987828
Lubricant E	Prevotella	Baseline - Final	-4.32978	13.42	-0.322635	0.746972	0.988397
Lubricant A	Atopobium	2h - 24h	0.668311	2.07426	0.322193	0.747306	0.988444
Lubricant D	Prevotella	Baseline - 24h	1.05771	3.33575	0.317084	0.75118	0.988971
Lubricant B	Prevotella	2h - Final	1.01009	3.19393	0.316255	0.751809	0.989056
Lubricant D	Atopobium	Baseline - 24h	1.23265	4.17969	0.294913	0.76806	0.991082
Lubricant A	Atopobium	Baseline - 24h	0.602739	2.0958	0.287594	0.773658	0.991716
Lubricant B	Bifidobacterium	2h - 24h	-1.4547	5.15379	-0.282258	0.777746	0.99216
Lubricant B	Prevotella	24h - Final	0.906681	3.23475	0.280294	0.779252	0.992319
Lubricant D	Corynebacterium	Baseline - 2h	-2.037	7.28778	-0.279509	0.779854	0.992383
Lubricant D	Finegoldia	2h - Final	2.22621	8.01384	0.277795	0.78117	0.992519
Lubricant D	Finegoldia	Baseline - 2h	-2.20011	7.92073	-0.277766	0.781192	0.992521
Lubricant D	Corynebacterium	Baseline - 24h	-2.00632	7.30076	-0.27481	0.783462	0.992753
Lubricant A	Atopobium	2h - Final	0.569099	2.07636	0.274084	0.78402	0.992809
Lubricant B	Peptoniphilus	Baseline - 24h	-1.96449	7.18661	-0.273355	0.784581	0.992866
Lubricant B	Lactobacillus	2h - Final	-0.405793	1.49609	-0.271236	0.786209	0.993027
Lubricant B	Corynebacterium	Baseline - 2h	0.866176	3.20206	0.270505	0.786771	0.993082
Lubricant D	Actinomyces	24h - Final	-1.06095	3.93005	-0.269957	0.787193	0.993124
Lubricant D	Gardnerella	2h - 24h	-0.29976	1.11923	-0.267827	0.788833	0.993282
Lubricant D	Prevotella	24h - Final	-0.890121	3.41042	-0.261001	0.794092	0.993775
Lubricant D	Atopobium	Baseline - 2h	0.995082	3.83091	0.259751	0.795056	0.993862
Lubricant B	Gardnerella	2h - 24h	0.406599	1.57051	0.258897	0.795715	0.993921
Lubricant D	Dialister	Baseline - 24h	1.10071	4.32406	0.254556	0.799066	0.994217
Lubricant C	Bifidobacterium	24h - Final	-4.3555	17.3377	-0.251216	0.801647	0.994438
Lubricant E	Bifidobacterium	Baseline - Final	1.65782	6.61167	0.250742	0.802014	0.994469
Lubricant B	Gardnerella	Baseline - 24h	0.3851	1.57428	0.24462	0.806751	0.994859
Lubricant D	Atopobium	24h - Final	-1.03269	4.28043	-0.241259	0.809355	0.995065
Lubricant C	Bifidobacterium	2h - Final	-4.52426	18.8414	-0.240123	0.810235	0.995133
Lubricant A	Atopobium	Baseline - Final	0.503527	2.09789	0.240016	0.810318	0.99514
Lubricant A	Gardnerella	24h - Final	-0.252857	1.05557	-0.239547	0.810682	0.995168
Lubricant B	Peptoniphilus	24h - Final	1.41119	5.95336	0.23704	0.812625	0.995316
Lubricant A	Lactobacillus	Baseline - 24h	-0.311328	1.3462	-0.231265	0.817109	0.995645
Lubricant D	Peptoniphilus	Baseline - 2h	-0.815811	3.56814	-0.228638	0.819151	0.99579
Lubricant E	Bifidobacterium	2h - Final	1.50706	6.69632	0.225058	0.821934	0.995982
Lubricant A	Lactobacillus	2h - 24h	-0.297974	1.34559	-0.221445	0.824746	0.996171
Lubricant E	Atopobium	2h - Final	-1.19057	5.40154	-0.220413	0.825549	0.996223
Lubricant E	Dialister	Baseline - Final	-2.3091	10.5437	-0.219003	0.826647	0.996294
Lubricant C	Gardnerella	2h - Final	-0.335572	1.5334	-0.218842	0.826773	0.996302
Lubricant E	Dialister	24h - Final	-2.06293	9.44413	-0.218435	0.82709	0.996323
Lubricant E	Dialister	2h - Final	-2.00576	9.20957	-0.217791	0.827592	0.996355
Lubricant B	Peptoniphilus	2h - 24h	-3.93803	18.1692	-0.216742	0.828409	0.996407
Lubricant E	Bifidobacterium	24h - Final	1.45756	6.72676	0.21668	0.828457	0.99641
Lubricant A	Gardnerella	Baseline - Final	-0.223327	1.05383	-0.211919	0.83217	0.996639
Lubricant B	Howardella	Baseline - 24h	1.40986	6.69514	0.21058	0.833215	0.996701
Lubricant D	Actinomyces	2h - Final	-0.73901	3.51708	-0.21012	0.833574	0.996723
Lubricant D	Aerococcus	Baseline - Final	-2.57305	12.3296	-0.208689	0.834691	0.996788
Lubricant D	Anaerococcus	2h - 24h	0.78394	3.83365	0.204489	0.837971	0.996976
Lubricant D	Aerococcus	24h - Final	-2.80844	13.7625	-0.204065	0.838303	0.996995
Lubricant D	Prevotella	Baseline - 2h	0.581134	2.84796	0.204052	0.838313	0.996996
Lubricant B	Corynebacterium	2h - 24h	0.699488	3.43192	0.203818	0.838495	0.997006
Lubricant B	Howardella	Baseline - 2h	1.31014	6.43709	0.20353	0.838721	0.997018
Lubricant A	Gardnerella	2h - Final	-0.213329	1.05326	-0.202541	0.839494	0.997061
Lubricant D	Atopobium	2h - Final	-0.795125	3.94057	-0.201779	0.840089	0.997094
Lubricant D	Bifidobacterium	2h - Final	1.60311	7.97203	0.201091	0.840627	0.997123
Lubricant B	Bifidobacterium	Baseline - 24h	-0.855235	4.36405	-0.195973	0.844631	0.997335
Lubricant D	Peptoniphilus	2h - 24h	0.65991	3.39086	0.194614	0.845695	0.99739
Lubricant A	Staphylococcus	2h - 24h	-2.29958	11.8585	-0.193918	0.84624	0.997417
Lubricant D	Dialister	Baseline - 2h	0.732979	3.80443	0.192665	0.847222	0.997467
Lubricant E	Atopobium	24h - Final	-4.32479	22.6543	-0.190904	0.848601	0.997535
Lubricant A	Dialister	Baseline - 2h	1.41746	7.48706	0.189321	0.849841	0.997595
Lubricant D	Streptococcus	Baseline - 2h	0.363002	1.93665	0.187438	0.851317	0.997666
Lubricant B	Lactobacillus	Baseline - Final	-0.279923	1.4946	-0.18729	0.851433	0.997671
Lubricant E	Atopobium	Baseline - Final	-4.46065	24.2253	-0.184132	0.85391	0.997786
Lubricant D	Bifidobacterium	2h - 24h	1.27032	6.97651	0.182085	0.855516	0.997858
Lubricant A	Staphylococcus	Baseline - 24h	-3.09784	17.215	-0.17995	0.857192	0.997932
Lubricant D	Finegoldia	24h - Final	1.49386	8.42231	0.177369	0.859219	0.998019
Lubricant D	Finegoldia	Baseline - 24h	-1.46776	8.33377	-0.176122	0.860198	0.99806
Lubricant D	Anaerococcus	2h - Final	0.626658	3.64265	0.172033	0.863411	0.998191
Lubricant C	Gardnerella	24h - Final	-0.258655	1.52539	-0.169567	0.865351	0.998268
Lubricant A	Aerococcus	2h - 24h	1.7624	10.5033	0.167795	0.866745	0.998321
Lubricant D	Finegoldia	2h - 24h	0.732349	4.42175	0.165624	0.868453	0.998385
Lubricant C	Bifidobacterium	Baseline - Final	-5.82659	35.961	-0.162025	0.871286	0.998487
Lubricant A	Aerococcus	2h - Final	2.67525	16.5434	0.161711	0.871533	0.998496
Lubricant B	Lactobacillus	2h - 24h	-0.231374	1.45205	-0.159343	0.873398	0.998561
Lubricant B	Aerococcus	Baseline - 24h	-1.02185	6.41482	-0.159295	0.873437	0.998562
Lubricant C	Streptococcus	Baseline - Final	2.61152	16.5523	0.157774	0.874635	0.998602
Lubricant B	Staphylococcus	Baseline - 2h	-2.26207	14.5577	-0.155387	0.876517	0.998665
Lubricant D	Streptococcus	Baseline - 24h	0.296705	1.91326	0.155078	0.87676	0.998672
Lubricant C	Streptococcus	2h - Final	2.55192	16.5837	0.153881	0.877703	0.998703
Lubricant D	Dialister	Baseline - Final	0.5425	3.58128	0.151482	0.879595	0.998762
Lubricant B	Streptococcus	Baseline - Final	-0.336038	2.25356	-0.149114	0.881464	0.998819
Lubricant E	Prevotella	Baseline - 24h	-2.09514	14.1272	-0.148306	0.882101	0.998838
Lubricant D	Actinomyces	Baseline - Final	-0.472574	3.23668	-0.146006	0.883917	0.998891
Lubricant C	Gardnerella	Baseline - Final	-0.215439	1.52113	-0.141632	0.887371	0.998987
Lubricant A	Aerococcus	Baseline - Final	2.35956	16.7231	0.141096	0.887794	0.998999
Lubricant D	Prevotella	2h - Final	-0.41354	2.93506	-0.140897	0.887952	0.999003
Lubricant D	Actinomyces	Baseline - 24h	0.588371	4.21673	0.139533	0.889029	0.999031
Lubricant D	Gardnerella	Baseline - 2h	-0.161418	1.17775	-0.137056	0.890987	0.999082
Lubricant E	Atopobium	2h - 24h	3.13422	22.9902	0.136328	0.891562	0.999096
Lubricant B	Peptoniphilus	2h - Final	-2.52685	18.7765	-0.134575	0.892948	0.999131
Lubricant A	Aerococcus	Baseline - 24h	1.4467	10.7841	0.134151	0.893283	0.999139
Lubricant B	Staphylococcus	2h - 24h	1.28063	9.59936	0.133408	0.893871	0.999153
Lubricant D	Aerococcus	2h - Final	-4.7723	35.7988	-0.133309	0.893949	0.999155
Lubricant E	Atopobium	Baseline - 2h	-3.27008	24.5397	-0.133257	0.89399	0.999156
Lubricant C	Streptococcus	24h - Final	2.20329	16.8085	0.131081	0.895711	0.999196
Lubricant D	Prevotella	2h - 24h	0.476581	3.64741	0.130663	0.896042	0.999204
Lubricant A	Dialister	2h - Final	-0.969366	7.99473	-0.121251	0.903493	0.999363
Lubricant B	Staphylococcus	Baseline - Final	-1.81264	15.058	-0.120377	0.904184	0.999377
Lubricant D	Bifidobacterium	Baseline - Final	1.01745	8.48394	0.119926	0.904542	0.999384
Lubricant E	Aerococcus	Baseline - 2h	-1.3259	11.1207	-0.119228	0.905095	0.999394
Lubricant D	Dialister	24h - Final	-0.558214	4.6889	-0.11905	0.905236	0.999397
Lubricant D	Peptoniphilus	2h - Final	0.368125	3.10605	0.118519	0.905657	0.999405
Lubricant D	Peptoniphilus	Baseline - Final	-0.447686	3.79647	-0.117922	0.90613	0.999414
Lubricant B	Lactobacillus	24h - Final	-0.174419	1.49459	-0.1167	0.907098	0.999432
Lubricant B	Howardella	Baseline - Final	0.596673	5.17056	0.115398	0.90813	0.999451
Lubricant B	Prevotella	Baseline - 24h	0.258695	2.26926	0.114	0.909238	0.99947
Lubricant B	Actinomyces	Baseline - 2h	1.33961	11.8923	0.112645	0.910312	0.999489
Lubricant B	Finegoldia	Baseline - Final	1.01163	8.99069	0.11252	0.910411	0.999491
Lubricant B	Gardnerella	Baseline - Final	-0.165184	1.48172	-0.111481	0.911235	0.999505
Lubricant E	Prevotella	Baseline - 2h	-1.62536	14.5829	-0.111457	0.911254	0.999505
Lubricant B	Howardella	24h - Final	-0.813191	7.32943	-0.110949	0.911657	0.999512
Lubricant B	Dialister	Baseline - 2h	0.835202	7.53828	0.110795	0.911779	0.999514
Lubricant B	Anaerococcus	Baseline - 2h	0.725647	6.57646	0.11034	0.91214	0.99952
Lubricant B	Actinomyces	2h - Final	-1.31834	12.0582	-0.109331	0.91294	0.999533
Lubricant A	Dialister	Baseline - 24h	0.602748	5.57463	0.108123	0.913898	0.999548
Lubricant D	Bifidobacterium	Baseline - 2h	-0.58566	5.47612	-0.106948	0.91483	0.999563
Lubricant A	Staphylococcus	24h - Final	5.07562	47.5864	0.106661	0.915058	0.999566
Lubricant B	Bifidobacterium	Baseline - 2h	0.599465	5.6211	0.106646	0.91507	0.999566
Lubricant D	Anaerococcus	Baseline - 2h	-0.355891	3.35862	-0.105963	0.915612	0.999574
Lubricant D	Anaerococcus	Baseline - 24h	0.42805	4.07572	0.105024	0.916357	0.999586
Lubricant D	Corynebacterium	24h - Final	-0.34652	3.333	-0.103966	0.917196	0.999598
Lubricant B	Peptoniphilus	Baseline - 2h	1.97354	19.2031	0.102772	0.918144	0.999612
Lubricant B	Aerococcus	2h - 24h	-0.56253	5.4877	-0.102507	0.918354	0.999615
Lubricant B	Anaerococcus	2h - Final	-0.684195	6.74404	-0.101452	0.919192	0.999626
Lubricant D	Staphylococcus	24h - Final	-2.05081	20.2542	-0.101254	0.919349	0.999629
Lubricant A	Dialister	2h - 24h	-0.81471	8.06481	-0.10102	0.919534	0.999631
Lubricant B	Howardella	2h - Final	-0.713469	7.09449	-0.100567	0.919894	0.999636
Lubricant B	Aerococcus	Baseline - Final	-0.687294	6.86522	-0.100112	0.920255	0.999641
Lubricant B	Gardnerella	2h - Final	-0.143684	1.47744	-0.0972522	0.922526	0.999671
Lubricant D	Corynebacterium	2h - Final	-0.315842	3.30446	-0.0955803	0.923854	0.999687
Lubricant D	Staphylococcus	Baseline - Final	-1.58391	16.5761	-0.095554	0.923875	0.999688
Lubricant B	Dialister	Baseline - 24h	0.670373	7.1306	0.0940134	0.925098	0.999703
Lubricant B	Finegoldia	Baseline - 2h	0.726419	7.82445	0.0928395	0.926031	0.999714
Lubricant E	Aerococcus	Baseline - 24h	-1.06341	11.4644	-0.0927577	0.926096	0.999714
Lubricant E	Gardnerella	Baseline - 24h	0.13112	1.44432	0.0907831	0.927665	0.999732
Lubricant D	Bifidobacterium	Baseline - 24h	0.68466	7.55617	0.0906095	0.927803	0.999734
Lubricant B	Dialister	Baseline - Final	0.662053	7.36673	0.0898707	0.92839	0.99974
Lubricant A	Ureaplasma	Baseline - 24h	-1.71293	19.4025	-0.0882838	0.929651	0.999754
Lubricant A	Ureaplasma	2h - 24h	-2.83382	32.1754	-0.088074	0.929818	0.999755
Lubricant A	Ureaplasma	24h - Final	2.35153	26.8631	0.0875377	0.930244	0.99976
Lubricant B	Lactobacillus	Baseline - 2h	0.125869	1.44757	0.0869525	0.930709	0.999765
Lubricant E	Anaerococcus	2h - 24h	-1.15453	13.3046	-0.0867768	0.930849	0.999766
Lubricant E	Corynebacterium	24h - Final	-3.14499	37.0459	-0.0848946	0.932345	0.999781
Lubricant E	Corynebacterium	2h - Final	-1.48008	17.4916	-0.0846167	0.932566	0.999783
Lubricant E	Aerococcus	Baseline - Final	-0.978172	11.5941	-0.084368	0.932764	0.999785
Lubricant B	Anaerococcus	2h - 24h	-0.569053	6.75417	-0.0842522	0.932856	0.999786
Lubricant E	Streptococcus	Baseline - 24h	-0.738578	8.77584	-0.0841604	0.932929	0.999786
Lubricant A	Peptoniphilus	Baseline - 2h	2.20532	26.2897	0.0838852	0.933148	0.999789
Lubricant E	Corynebacterium	Baseline - Final	-3.27752	39.4815	-0.0830141	0.93384	0.999795
Lubricant A	Bifidobacterium	Baseline - 2h	-0.292443	3.55805	-0.0821921	0.934494	0.999801
Lubricant A	Dialister	Baseline - Final	0.448093	5.47277	0.0818768	0.934745	0.999803
Lubricant C	Gardnerella	Baseline - 2h	0.120133	1.47165	0.0816312	0.93494	0.999805
Lubricant D	Peptoniphilus	24h - Final	-0.291785	3.63035	-0.0803738	0.93594	0.999814
Lubricant B	Staphylococcus	24h - Final	-0.831201	10.3423	-0.0803688	0.935944	0.999814
Lubricant B	Finegoldia	Baseline - 24h	0.600979	7.50927	0.0800315	0.936212	0.999816
Lubricant E	Anaerococcus	2h - Final	-1.06622	13.4507	-0.0792686	0.936819	0.999822
Lubricant D	Staphylococcus	2h - Final	-1.05651	13.4706	-0.0784308	0.937485	0.999827
Lubricant C	Prevotella	Baseline - Final	-1.90645	25.0061	-0.0762394	0.939229	0.999841
Lubricant D	Dialister	2h - 24h	0.367735	4.86147	0.0756426	0.939703	0.999845
Lubricant B	Atopobium	2h - 24h	0.220444	3.01678	0.0730725	0.941748	0.99986
Lubricant D	Actinomyces	2h - 24h	0.321935	4.43561	0.0725797	0.942141	0.999863
Lubricant B	Actinomyces	Baseline - 24h	0.678306	9.34656	0.0725728	0.942146	0.999863
Lubricant B	Lactobacillus	Baseline - 24h	-0.105505	1.45384	-0.0725698	0.942148	0.999863
Lubricant E	Finegoldia	24h - Final	-1.29688	17.9563	-0.072224	0.942424	0.999865
Lubricant C	Atopobium	Baseline - 2h	-0.228406	3.17489	-0.0719413	0.942649	0.999867
Lubricant E	Finegoldia	2h - Final	-1.24426	17.5917	-0.0707298	0.943613	0.999873
Lubricant B	Prevotella	Baseline - 2h	0.155282	2.21068	0.0702416	0.944001	0.999876
Lubricant D	Anaerococcus	Baseline - Final	0.270767	3.8966	0.069488	0.944601	0.99988
Lubricant D	Actinomyces	Baseline - 2h	0.266436	3.83477	0.0694791	0.944608	0.99988
Lubricant C	Corynebacterium	Baseline - 2h	-3.95478	57.1213	-0.0692348	0.944803	0.999881
Lubricant C	Prevotella	2h - Final	-3.33295	48.1902	-0.0691625	0.94486	0.999881
Lubricant E	Peptoniphilus	Baseline - 24h	-3.2442	47.0196	-0.0689968	0.944992	0.999882
Lubricant B	Actinomyces	24h - Final	-0.657034	9.55679	-0.0687505	0.945188	0.999883
Lubricant A	Peptoniphilus	2h - Final	-1.8464	27.0295	-0.0683104	0.945539	0.999886
Lubricant B	Atopobium	Baseline - 24h	0.206234	3.02013	0.0682865	0.945558	0.999886
Lubricant C	Prevotella	24h - Final	-3.45231	51.0432	-0.067635	0.946076	0.999889
Lubricant E	Finegoldia	Baseline - Final	-3.84736	57.5284	-0.0668776	0.946679	0.999893
Lubricant D	Atopobium	Baseline - Final	0.199956	2.99364	0.0667938	0.946746	0.999893
Lubricant D	Prevotella	Baseline - Final	0.167594	2.53737	0.0660502	0.947338	0.999897
Lubricant B	Aerococcus	Baseline - 2h	-0.459316	7.02091	-0.0654211	0.947839	0.9999
Lubricant B	Peptoniphilus	Baseline - Final	-0.553307	8.6071	-0.0642849	0.948743	0.999905
Lubricant E	Staphylococcus	2h - Final	-2.51775	39.6341	-0.0635249	0.949349	0.999908
Lubricant A	Prevotella	Baseline - Final	0.137105	2.16174	0.0634234	0.949429	0.999909
Lubricant B	Aerococcus	24h - Final	0.334553	5.28706	0.0632776	0.949545	0.999909
Lubricant C	Streptococcus	Baseline - 24h	0.408238	6.54691	0.0623559	0.950279	0.999913
Lubricant E	Streptococcus	Baseline - 2h	-0.563027	9.04246	-0.0622648	0.950352	0.999913
Lubricant E	Prevotella	2h - 24h	-0.469778	7.56084	-0.062133	0.950457	0.999914
Lubricant A	Prevotella	Baseline - 2h	0.129162	2.10243	0.0614345	0.951013	0.999917
Lubricant D	Ureaplasma	2h - 24h	-2.66421	43.5954	-0.0611122	0.95127	0.999918
Lubricant E	Peptoniphilus	Baseline - Final	-2.87118	47.4168	-0.0605519	0.951716	0.99992
Lubricant B	Staphylococcus	2h - Final	0.449429	7.42407	0.0605368	0.951728	0.99992
Lubricant B	Staphylococcus	Baseline - 24h	-0.981443	16.2411	-0.0604295	0.951814	0.999921
Lubricant C	Corynebacterium	Baseline - Final	-3.42781	57.5931	-0.0595176	0.95254	0.999924
Lubricant D	Lactobacillus	Baseline - 2h	0.0693484	1.16602	0.0594746	0.952574	0.999925
Lubricant C	Howardella	24h - Final	1.52523	25.8865	0.0589201	0.953016	0.999927
Lubricant D	Aerococcus	Baseline - 2h	2.19926	37.5722	0.0585341	0.953323	0.999928
Lubricant C	Corynebacterium	2h - 24h	0.808995	14.1243	0.0572768	0.954325	0.999933
Lubricant B	Ureaplasma	Baseline - 24h	-1.59313	27.9314	-0.0570373	0.954515	0.999933
Lubricant A	Staphylococcus	2h - Final	2.77603	48.7766	0.0569132	0.954614	0.999934
Lubricant C	Aerococcus	24h - Final	-0.681789	12.1644	-0.0560478	0.955304	0.999937
Lubricant A	Corynebacterium	2h - Final	-2.40341	43.013	-0.0558764	0.95544	0.999937
Lubricant A	Corynebacterium	Baseline - Final	-2.50163	44.9862	-0.0556089	0.955653	0.999938
Lubricant E	Howardella	2h - Final	-1.39813	25.5282	-0.0547678	0.956323	0.999941
Lubricant D	Ureaplasma	Baseline - 2h	2.40931	44.0054	0.0547503	0.956337	0.999941
Lubricant E	Peptoniphilus	Baseline - 2h	-2.61375	47.7884	-0.0546943	0.956382	0.999941
Lubricant C	Corynebacterium	Baseline - 24h	-3.14578	57.7863	-0.0544383	0.956586	0.999942
Lubricant A	Peptoniphilus	2h - 24h	-1.48089	27.6421	-0.0535737	0.957275	0.999945
Lubricant E	Gardnerella	2h - Final	-0.0639715	1.19469	-0.0535466	0.957296	0.999945
Lubricant B	Atopobium	24h - Final	-0.161705	3.05155	-0.052991	0.957739	0.999947
Lubricant C	Anaerococcus	24h - Final	-2.80297	52.9851	-0.052901	0.957811	0.999947
Lubricant C	Streptococcus	2h - 24h	0.348635	6.62596	0.0526165	0.958037	0.999948
Lubricant C	Howardella	Baseline - 24h	-1.09694	20.9403	-0.0523844	0.958222	0.999948
Lubricant C	Gardnerella	2h - 24h	-0.0769171	1.47409	-0.0521794	0.958386	0.999949
Lubricant D	Aerococcus	2h - 24h	-1.96387	38.0665	-0.0515904	0.958855	0.999951
Lubricant E	Anaerococcus	Baseline - 24h	-5.67892	111.472	-0.0509447	0.95937	0.999953
Lubricant A	Aerococcus	Baseline - 2h	-0.315691	6.20952	-0.0508398	0.959453	0.999953
Lubricant B	Actinomyces	2h - 24h	-0.661308	13.0322	-0.0507443	0.959529	0.999953
Lubricant E	Bifidobacterium	Baseline - 24h	0.200263	3.97914	0.0503283	0.959861	0.999954
Lubricant E	Anaerococcus	Baseline - Final	-5.59061	111.49	-0.0501445	0.960007	0.999955
Lubricant A	Peptoniphilus	Baseline - 24h	0.72443	14.507	0.0499366	0.960173	0.999955
Lubricant A	Aerococcus	24h - Final	0.912852	18.7463	0.0486951	0.961162	0.999959
Lubricant D	Atopobium	2h - 24h	0.237564	4.90266	0.0484562	0.961353	0.999959
Lubricant A	Bifidobacterium	Baseline - 24h	-0.17356	3.59702	-0.0482511	0.961516	0.99996
Lubricant D	Ureaplasma	24h - Final	1.05049	21.8609	0.0480531	0.961674	0.99996
Lubricant E	Howardella	Baseline - Final	-1.04875	22.3092	-0.0470096	0.962506	0.999963
Lubricant C	Actinomyces	2h - 24h	-1.1727	25.0212	-0.0468684	0.962618	0.999963
Lubricant E	Staphylococcus	Baseline - Final	-4.28842	93.0325	-0.0460959	0.963234	0.999965
Lubricant E	Streptococcus	24h - Final	0.358555	7.78681	0.0460465	0.963273	0.999965
Lubricant C	Actinomyces	24h - Final	1.20349	26.3774	0.0456259	0.963608	0.999966
Lubricant C	Peptoniphilus	24h - Final	-2.49599	55.1543	-0.0452546	0.963904	0.999967
Lubricant B	Ureaplasma	Baseline - Final	-1.3127	29.0208	-0.045233	0.963922	0.999967
Lubricant D	Dialister	2h - Final	-0.19048	4.2145	-0.0451963	0.963951	0.999967
Lubricant A	Corynebacterium	24h - Final	-3.83578	84.9394	-0.045159	0.963981	0.999967
Lubricant C	Aerococcus	2h - 24h	0.546745	12.2291	0.0447087	0.964339	0.999968
Lubricant D	Staphylococcus	2h - 24h	0.9943	22.3131	0.0445613	0.964457	0.999968
Lubricant E	Finegoldia	Baseline - 2h	-2.6031	58.994	-0.0441249	0.964805	0.999969
Lubricant B	Prevotella	2h - 24h	0.103413	2.34432	0.0441122	0.964815	0.999969
Lubricant E	Aerococcus	2h - Final	0.347731	7.93177	0.0438403	0.965032	0.99997
Lubricant C	Actinomyces	Baseline - 24h	-4.04463	92.6877	-0.0436371	0.965194	0.99997
Lubricant E	Finegoldia	Baseline - 24h	-2.55048	59.1037	-0.0431527	0.96558	0.999971
Lubricant E	Corynebacterium	Baseline - 2h	-1.79744	41.845	-0.0429546	0.965738	0.999972
Lubricant C	Finegoldia	Baseline - Final	-1.57894	37.3144	-0.0423146	0.966248	0.999973
Lubricant E	Corynebacterium	2h - 24h	1.66491	39.5552	0.0420908	0.966426	0.999973
Lubricant A	Atopobium	24h - Final	-0.0992126	2.36105	-0.0420206	0.966482	0.999973
Lubricant D	Howardella	2h - 24h	0.66239	15.8542	0.04178	0.966674	0.999974
Lubricant B	Finegoldia	24h - Final	0.410651	9.85736	0.0416593	0.96677	0.999974
Lubricant C	Anaerococcus	2h - Final	-1.01874	24.8838	-0.0409398	0.967344	0.999975
Lubricant E	Peptoniphilus	2h - 24h	-0.63045	15.4683	-0.0407576	0.967489	0.999976
Lubricant E	Streptococcus	Baseline - Final	-0.380023	9.36438	-0.0405817	0.967629	0.999976
Lubricant E	Anaerococcus	Baseline - 2h	-4.52439	111.884	-0.0404383	0.967744	0.999976
Lubricant C	Finegoldia	2h - Final	-1.34777	34.0385	-0.0395955	0.968416	0.999978
Lubricant C	Corynebacterium	2h - Final	0.526973	13.3121	0.0395861	0.968423	0.999978
Lubricant A	Staphylococcus	Baseline - 2h	-0.798254	20.2742	-0.0393728	0.968593	0.999978
Lubricant A	Staphylococcus	Baseline - Final	1.97778	50.3477	0.0392824	0.968665	0.999978
Lubricant C	Atopobium	Baseline - Final	-0.12623	3.23726	-0.0389929	0.968896	0.999979
Lubricant D	Peptoniphilus	Baseline - 24h	-0.155901	4.03281	-0.0386581	0.969163	0.999979
Lubricant C	Peptoniphilus	2h - Final	-1.25749	32.6058	-0.0385664	0.969236	0.999979
Lubricant A	Gardnerella	2h - 24h	0.0395285	1.02621	0.0385187	0.969274	0.999979
Lubricant E	Bifidobacterium	Baseline - 2h	0.150757	3.92746	0.0383854	0.96938	0.99998
Lubricant D	Lactobacillus	Baseline - 24h	0.0447487	1.16665	0.0383566	0.969403	0.99998
Lubricant C	Atopobium	2h - 24h	0.119775	3.1326	0.0382349	0.9695	0.99998
Lubricant C	Howardella	2h - 24h	-0.688569	18.1213	-0.0379979	0.969689	0.99998
Lubricant B	Aerococcus	2h - Final	-0.227978	6.00802	-0.0379455	0.969731	0.99998
Lubricant A	Atopobium	Baseline - 2h	-0.0655721	1.76893	-0.0370687	0.97043	0.999982
Lubricant C	Bifidobacterium	Baseline - 24h	-1.47108	39.8108	-0.0369518	0.970523	0.999982
Lubricant D	Anaerococcus	24h - Final	-0.157283	4.31278	-0.0364689	0.970908	0.999983
Lubricant C	Staphylococcus	Baseline - Final	-2.59741	72.276	-0.0359374	0.971332	0.999983
Lubricant C	Finegoldia	24h - Final	-1.08714	30.8613	-0.0352267	0.971899	0.999984
Lubricant D	Ureaplasma	Baseline - Final	0.795587	22.6677	0.0350978	0.972002	0.999984
Lubricant D	Ureaplasma	2h - Final	-1.61372	46.1583	-0.0349606	0.972111	0.999985
Lubricant D	Bifidobacterium	24h - Final	0.332785	9.52161	0.0349505	0.972119	0.999985
Lubricant E	Howardella	24h - Final	-0.685463	19.635	-0.0349103	0.972151	0.999985
Lubricant A	Bifidobacterium	2h - 24h	0.118883	3.48585	0.0341045	0.972794	0.999986
Lubricant E	Aerococcus	2h - 24h	0.262493	7.74091	0.0339099	0.972949	0.999986
Lubricant C	Atopobium	Baseline - 24h	-0.108631	3.21406	-0.0337987	0.973038	0.999986
Lubricant A	Streptococcus	24h - Final	-1.33543	39.6259	-0.033701	0.973116	0.999986
Lubricant A	Prevotella	24h - Final	0.0736959	2.19016	0.0336487	0.973157	0.999986
Lubricant C	Staphylococcus	24h - Final	-3.21451	96.6514	-0.0332588	0.973468	0.999987
Lubricant C	Lactobacillus	Baseline - 2h	-0.0579396	1.74961	-0.0331157	0.973582	0.999987
Lubricant D	Streptococcus	2h - 24h	-0.0662977	2.00994	-0.0329849	0.973687	0.999987
Lubricant E	Actinomyces	2h - Final	-1.23823	37.7934	-0.0327631	0.973864	0.999987
Lubricant B	Ureaplasma	Baseline - 2h	-0.978091	29.8682	-0.032747	0.973876	0.999987
Lubricant C	Atopobium	2h - Final	0.102176	3.15961	0.032338	0.974202	0.999988
Lubricant C	Anaerococcus	2h - 24h	1.78423	55.4243	0.0321921	0.974319	0.999988
Lubricant D	Howardella	24h - Final	-0.523152	16.2515	-0.032191	0.97432	0.999988
Lubricant C	Bifidobacterium	Baseline - 2h	-1.30233	40.4883	-0.0321656	0.97434	0.999988
Lubricant D	Howardella	Baseline - 24h	0.522131	16.2546	0.0321221	0.974375	0.999988
Lubricant A	Actinomyces	24h - Final	-2.87277	89.9735	-0.031929	0.974529	0.999988
Lubricant E	Actinomyces	Baseline - Final	-3.73111	117.096	-0.0318636	0.974581	0.999988
Lubricant C	Dialister	Baseline - Final	-0.965974	30.3827	-0.0317936	0.974637	0.999988
Lubricant B	Ureaplasma	2h - 24h	-0.615042	19.3859	-0.0317262	0.97469	0.999989
Lubricant C	Aerococcus	Baseline - Final	-0.34793	11.0072	-0.0316093	0.974784	0.999989
Lubricant A	Ureaplasma	Baseline - 2h	1.12089	36.006	0.0311307	0.975165	0.999989
Lubricant C	Staphylococcus	Baseline - 2h	-2.26568	72.974	-0.0310477	0.975231	0.999989
Lubricant A	Prevotella	2h - 24h	-0.0657528	2.13164	-0.0308461	0.975392	0.999989
Lubricant A	Streptococcus	2h - Final	-1.12715	36.6236	-0.0307765	0.975448	0.99999
Lubricant A	Prevotella	Baseline - 24h	0.0634088	2.06962	0.0306379	0.975558	0.99999
Lubricant C	Actinomyces	Baseline - 2h	-2.87193	94.4505	-0.0304067	0.975743	0.99999
Lubricant C	Ureaplasma	2h - 24h	0.855133	28.4801	0.0300256	0.976047	0.99999
Lubricant C	Howardella	2h - Final	0.836663	27.9064	0.029981	0.976082	0.99999
Lubricant C	Actinomyces	Baseline - Final	-2.84114	94.8188	-0.0299638	0.976096	0.99999
Lubricant C	Staphylococcus	2h - 24h	2.88277	97.1745	0.0296659	0.976333	0.999991
Lubricant C	Gardnerella	Baseline - 24h	0.0432155	1.46616	0.0294752	0.976486	0.999991
Lubricant A	Gardnerella	Baseline - 24h	0.0295304	1.02662	0.0287648	0.977052	0.999991
Lubricant A	Anaerococcus	24h - Final	-2.16017	76.048	-0.0284054	0.977339	0.999992
Lubricant B	Anaerococcus	Baseline - 24h	0.156594	5.54263	0.0282526	0.977461	0.999992
Lubricant B	Finegoldia	2h - Final	0.285211	10.0995	0.02824	0.977471	0.999992
Lubricant C	Prevotella	Baseline - 24h	1.54585	55.2553	0.0279766	0.977681	0.999992
Lubricant D	Staphylococcus	Baseline - 2h	-0.527394	19.037	-0.0277037	0.977898	0.999992
Lubricant A	Actinomyces	Baseline - Final	-1.21578	43.9063	-0.0276903	0.977909	0.999992
Lubricant C	Ureaplasma	24h - Final	-0.802711	29.1972	-0.0274927	0.978067	0.999993
Lubricant C	Prevotella	Baseline - 2h	1.4265	52.6312	0.0271037	0.978377	0.999993
Lubricant A	Peptoniphilus	Baseline - Final	0.35892	13.3028	0.0269807	0.978475	0.999993
Lubricant E	Actinomyces	Baseline - 24h	-3.13259	118.214	-0.0264994	0.978859	0.999993
Lubricant A	Actinomyces	2h - 24h	2.41212	91.1276	0.0264698	0.978883	0.999993
Lubricant C	Aerococcus	Baseline - 24h	0.333859	12.7484	0.0261882	0.979107	0.999994
Lubricant E	Peptoniphilus	24h - Final	0.373021	14.2792	0.0261235	0.979159	0.999994
Lubricant E	Howardella	2h - 24h	-0.712663	27.9059	-0.0255381	0.979626	0.999994
Lubricant A	Dialister	24h - Final	-0.154655	6.23989	-0.024785	0.980226	0.999995
Lubricant E	Streptococcus	2h - 24h	-0.175551	7.39654	-0.0237342	0.981065	0.999995
Lubricant A	Peptoniphilus	24h - Final	-0.36551	15.8082	-0.0231215	0.981553	0.999996
Lubricant E	Dialister	Baseline - 2h	-0.303343	13.2486	-0.0228962	0.981733	0.999996
Lubricant E	Streptococcus	2h - Final	0.183004	8.0861	0.0226319	0.981944	0.999996
Lubricant E	Ureaplasma	2h - 24h	-0.378577	17.0724	-0.0221748	0.982309	0.999996
Lubricant C	Ureaplasma	Baseline - 24h	0.633371	29.5156	0.0214589	0.98288	0.999996
Lubricant D	Lactobacillus	2h - 24h	-0.0245997	1.16455	-0.0211238	0.983147	0.999997
Lubricant A	Streptococcus	Baseline - Final	-0.653047	31.1132	-0.0209894	0.983254	0.999997
Lubricant E	Actinomyces	Baseline - 2h	-2.49288	120.406	-0.020704	0.983482	0.999997
Lubricant C	Peptoniphilus	2h - 24h	1.2385	59.9531	0.0206577	0.983519	0.999997
Lubricant E	Ureaplasma	Baseline - 2h	0.353803	17.1591	0.020619	0.98355	0.999997
Lubricant A	Ureaplasma	Baseline - Final	0.638604	31.3496	0.0203704	0.983748	0.999997
Lubricant B	Anaerococcus	24h - Final	-0.115142	5.74047	-0.0200579	0.983997	0.999997
Lubricant E	Actinomyces	24h - Final	-0.59852	30.0871	-0.0198929	0.984129	0.999997
Lubricant B	Dialister	2h - Final	-0.173149	8.74934	-0.01979	0.984211	0.999997
Lubricant B	Atopobium	2h - Final	0.0587389	2.99461	0.0196148	0.984351	0.999997
Lubricant A	Anaerococcus	Baseline - 24h	1.54387	78.9197	0.0195625	0.984392	0.999997
Lubricant B	Dialister	2h - 24h	-0.164829	8.55148	-0.0192749	0.984622	0.999997
Lubricant C	Aerococcus	Baseline - 2h	-0.212887	11.0786	-0.019216	0.984669	0.999997
Lubricant D	Staphylococcus	Baseline - 24h	0.466906	24.3142	0.019203	0.984679	0.999997
Lubricant A	Anaerococcus	2h - 24h	1.48474	79.3414	0.0187133	0.98507	0.999998
Lubricant C	Lactobacillus	Baseline - 24h	-0.0325069	1.74768	-0.0186	0.98516	0.999998
Lubricant E	Dialister	Baseline - 24h	-0.246171	13.4127	-0.0183536	0.985357	0.999998
Lubricant E	Lactobacillus	Baseline - 24h	-0.0253526	1.38621	-0.0182891	0.985408	0.999998
Lubricant C	Dialister	Baseline - 24h	-0.580514	31.8077	-0.0182507	0.985439	0.999998
Lubricant A	Howardella	2h - 24h	-1.40743	78.4567	-0.017939	0.985688	0.999998
Lubricant E	Staphylococcus	Baseline - 2h	-1.77067	99.9554	-0.0177146	0.985867	0.999998
Lubricant C	Corynebacterium	24h - Final	-0.282022	15.9255	-0.0177088	0.985871	0.999998
Lubricant C	Howardella	Baseline - 2h	-0.408375	23.3913	-0.0174584	0.986071	0.999998
Lubricant A	Actinomyces	Baseline - 24h	1.65699	95.2607	0.0173942	0.986122	0.999998
Lubricant E	Ureaplasma	24h - Final	0.287914	16.6282	0.0173148	0.986185	0.999998
Lubricant C	Dialister	Baseline - 2h	-0.537859	32.0554	-0.0167791	0.986613	0.999998
Lubricant C	Dialister	2h - Final	-0.428115	25.5607	-0.016749	0.986637	0.999998
Lubricant A	Actinomyces	Baseline - 2h	-0.755137	46.2252	-0.016336	0.986966	0.999998
Lubricant A	Howardella	Baseline - 2h	1.29337	79.3832	0.0162927	0.987001	0.999998
Lubricant B	Ureaplasma	2h - Final	-0.334608	20.925	-0.0159908	0.987242	0.999999
Lubricant A	Streptococcus	Baseline - 24h	0.682384	42.8166	0.0159374	0.987284	0.999999
Lubricant A	Anaerococcus	2h - Final	-0.67543	42.5912	-0.0158585	0.987347	0.999999
Lubricant E	Ureaplasma	Baseline - Final	0.263139	16.7171	0.0157407	0.987441	0.999999
Lubricant E	Actinomyces	2h - 24h	-0.639708	41.1255	-0.015555	0.987589	0.999999
Lubricant B	Ureaplasma	24h - Final	0.280434	18.0531	0.0155339	0.987606	0.999999
Lubricant E	Peptoniphilus	2h - Final	-0.257429	16.6367	-0.0154736	0.987654	0.999999
Lubricant A	Corynebacterium	2h - 24h	1.43237	93.4334	0.0153304	0.987769	0.999999
Lubricant C	Dialister	24h - Final	-0.385459	25.2495	-0.0152661	0.98782	0.999999
Lubricant D	Ureaplasma	Baseline - 24h	-0.2549	16.8462	-0.015131	0.987928	0.999999
Lubricant B	Atopobium	Baseline - Final	0.0445292	2.99805	0.0148527	0.98815	0.999999
Lubricant A	Anaerococcus	Baseline - Final	-0.616307	41.8002	-0.0147441	0.988236	0.999999
Lubricant B	Gardnerella	Baseline - 2h	-0.0214994	1.47573	-0.0145686	0.988376	0.999999
Lubricant E	Howardella	Baseline - 24h	-0.363283	24.9949	-0.0145343	0.988404	0.999999
Lubricant C	Lactobacillus	2h - 24h	0.0254328	1.75179	0.0145182	0.988417	0.999999
Lubricant C	Howardella	Baseline - Final	0.428289	29.8141	0.0143653	0.988539	0.999999
Lubricant B	Finegoldia	2h - 24h	-0.12544	8.80665	-0.0142437	0.988636	0.999999
Lubricant A	Corynebacterium	Baseline - 24h	1.33415	94.358	0.0141392	0.988719	0.999999
Lubricant A	Actinomyces	2h - Final	-0.460641	34.0204	-0.0135401	0.989197	0.999999
Lubricant D	Aerococcus	Baseline - 24h	0.23539	17.8753	0.0131685	0.989493	0.999999
Lubricant C	Aerococcus	2h - Final	-0.135044	10.4012	-0.0129834	0.989641	0.999999
Lubricant B	Streptococcus	2h - 24h	0.0232087	1.91352	0.0121288	0.990323	0.999999
Lubricant B	Howardella	2h - 24h	0.0997218	8.27176	0.0120557	0.990381	0.999999
Lubricant E	Bifidobacterium	2h - 24h	0.0495062	4.11827	0.0120211	0.990409	0.999999
Lubricant A	Ureaplasma	2h - Final	-0.482289	40.5166	-0.0119035	0.990503	0.999999
Lubricant A	Streptococcus	Baseline - 2h	0.4741	40.0541	0.0118365	0.990556	0.999999
Lubricant E	Howardella	Baseline - 2h	0.34938	29.848	0.0117053	0.990661	0.999999
Lubricant C	Finegoldia	Baseline - 24h	-0.491802	42.725	-0.0115109	0.990816	0.999999
Lubricant C	Staphylococcus	2h - Final	-0.331739	30.0024	-0.0110571	0.991178	1
Lubricant D	Howardella	Baseline - 2h	-0.140259	13.5649	-0.0103398	0.99175	1
Lubricant D	Howardella	2h - Final	0.139239	13.5612	0.0102674	0.991808	1
Lubricant E	Aerococcus	24h - Final	0.085238	8.4068	0.0101392	0.99191	1
Lubricant C	Streptococcus	Baseline - 2h	0.0596035	5.94599	0.0100241	0.992002	1
Lubricant A	Lactobacillus	Baseline - 2h	-0.0133542	1.34907	-0.00989882	0.992102	1
Lubricant A	Gardnerella	Baseline - 2h	-0.00999802	1.02491	-0.009755	0.992217	1
Lubricant C	Ureaplasma	Baseline - 2h	-0.221762	23.3285	-0.00950603	0.992415	1
Lubricant A	Finegoldia	24h - Final	-0.3875	40.7775	-0.00950279	0.992418	1
Lubricant A	Finegoldia	Baseline - 24h	0.379221	40.0444	0.00947	0.992444	1
Lubricant E	Anaerococcus	24h - Final	0.0883177	9.43322	0.00936241	0.99253	1
Lubricant A	Finegoldia	2h - 24h	0.371578	40.1068	0.00926473	0.992608	1
Lubricant D	Corynebacterium	2h - 24h	0.030678	3.57145	0.00858979	0.993146	1
Lubricant B	Anaerococcus	Baseline - Final	0.0414521	5.53028	0.00749548	0.99402	1
Lubricant C	Ureaplasma	Baseline - Final	-0.16934	24.1988	-0.00699787	0.994417	1
Lubricant C	Bifidobacterium	2h - 24h	-0.168752	25.4304	-0.00663586	0.994705	1
Lubricant C	Finegoldia	2h - 24h	-0.260633	39.8959	-0.00653281	0.994788	1
Lubricant C	Atopobium	24h - Final	-0.0175994	3.1984	-0.00550258	0.99561	1
Lubricant C	Staphylococcus	Baseline - 24h	0.617096	117.331	0.00525944	0.995804	1
Lubricant C	Finegoldia	Baseline - 2h	-0.231169	45.0736	-0.0051287	0.995908	1
Lubricant E	Ureaplasma	2h - Final	-0.0906633	18.1916	-0.0049838	0.996024	1
Lubricant B	Atopobium	Baseline - 2h	-0.0142097	2.95921	-0.00480184	0.996169	1
Lubricant E	Dialister	2h - 24h	0.057172	12.3915	0.00461382	0.996319	1
Lubricant A	Streptococcus	2h - 24h	0.208284	46.9735	0.00443408	0.996462	1
Lubricant E	Atopobium	Baseline - 24h	-0.135862	32.9581	-0.00412227	0.996711	1
Lubricant A	Prevotella	2h - Final	0.00794316	2.22118	0.00357609	0.997147	1
Lubricant B	Actinomyces	Baseline - Final	0.0212716	7.93231	0.00268164	0.99786	1
Lubricant E	Corynebacterium	Baseline - 24h	-0.132525	53.0796	-0.00249672	0.998008	1
Lubricant D	Finegoldia	Baseline - Final	0.0260953	10.6828	0.00244275	0.998051	1
Lubricant E	Finegoldia	2h - 24h	0.0526211	22.2081	0.00236946	0.998109	1
Lubricant C	Ureaplasma	2h - Final	0.0524216	22.9244	0.00228671	0.998175	1
Lubricant A	Howardella	Baseline - 24h	-0.114064	50.6682	-0.00225119	0.998204	1
Lubricant C	Prevotella	2h - 24h	0.119354	68.9213	0.00173174	0.998618	1
Lubricant A	Corynebacterium	Baseline - 2h	-0.0982231	59.4882	-0.00165114	0.998683	1
Lubricant E	Ureaplasma	Baseline - 24h	-0.0247741	15.4918	-0.00159918	0.998724	1
Lubricant C	Dialister	2h - 24h	-0.0426556	27.2392	-0.00156596	0.998751	1
Lubricant A	Anaerococcus	Baseline - 2h	0.0591229	47.5292	0.00124393	0.999007	1
Lubricant B	Dialister	24h - Final	-0.00831985	8.40064	-0.000990382	0.99921	1
Lubricant C	Actinomyces	2h - Final	0.03079	32.0258	0.000961411	0.999233	1
Lubricant A	Finegoldia	2h - Final	-0.0159216	36.9785	-0.000430563	0.999656	1
Lubricant A	Finegoldia	Baseline - Final	-0.00827939	36.9109	-0.000224308	0.999821	1
Lubricant A	Finegoldia	Baseline - 2h	0.00764221	36.1685	0.000211294	0.999831	1
Lubricant D	Howardella	Baseline - Final	-0.00102069	14.0272	-7.27651e-05	0.999942	1
Lubricant C	Anaerococcus	Baseline - 2h	-19.5425	368238	-5.30704e-05	0.999945	1
Lubricant C	Anaerococcus	Baseline - 24h	-17.7583	368238	-4.82251e-05	0.999952	1
Lubricant C	Anaerococcus	Baseline - Final	-20.5613	368238	-5.58369e-05	0.999955	1
Lubricant C	Peptoniphilus	Baseline - 2h	-19.7858	612871	-3.22838e-05	0.999956	1
Lubricant C	Peptoniphilus	Baseline - 24h	-18.5473	612871	-3.0263e-05	0.999958	1
Lubricant C	Peptoniphilus	Baseline - Final	-21.0433	612871	-3.43356e-05	0.999962	1
Lubricant E	Staphylococcus	Baseline - 24h	16.1369	294944	5.47117e-05	0.999973	1
Lubricant E	Staphylococcus	2h - 24h	17.9075	294944	6.07151e-05	0.999974	1
Lubricant E	Staphylococcus	24h - Final	-20.4253	294944	-6.92515e-05	0.999976	1
Lubricant A	Howardella	Baseline - Final	20.7341	1.2282e+06	1.68817e-05	0.999986	1
Lubricant A	Howardella	2h - Final	19.4407	1.2282e+06	1.58287e-05	0.999987	1
Lubricant A	Howardella	24h - Final	20.8482	1.2282e+06	1.69746e-05	0.999987	1

## Sheet: GLM(binomial)_pH_Age_BMI_VH
GLM(binomial) pH, age, BMI and Vag. Humidity vs taxa relative abundance
taxa	term	estimate	std.error	statistic	p.value	adj.p.value(fdr)	mlog10fdrp
Lactobacillus	pH	-2.18486	0.431014	-5.06913	3.99648e-07	6.39437e-06	5.1942
Streptococcus	pH	1.5506	0.624218	2.48406	0.0129892	0.103914	0.983326
Gardnerella	pH	0.786402	0.343119	2.29192	0.02191	0.116853	0.932359
Prevotella	pH	0.948741	0.520622	1.82232	0.0684062	0.273625	0.562844
Atopobium	pH	0.517185	0.464328	1.11384	0.265349	0.638116	0.195101
Dialister	pH	1.28741	1.28866	0.999033	0.317779	0.638116	0.195101
Anaerococcus	pH	2.04718	2.09614	0.976642	0.328747	0.638116	0.195101
Peptoniphilus	pH	2.1277	2.24749	0.9467	0.343792	0.638116	0.195101
Corynebacterium	pH	4.12051	4.79691	0.858992	0.390345	0.638116	0.195101
Finegoldia	pH	1.8235	2.52431	0.722378	0.470062	0.638116	0.195101
Actinomyces	pH	2.37558	3.50497	0.677773	0.497915	0.638116	0.195101
Bifidobacterium	pH	0.661228	1.01868	0.6491	0.516274	0.638116	0.195101
Aerococcus	pH	0.89519	1.38637	0.645707	0.518469	0.638116	0.195101
Staphylococcus	pH	0.796164	2.19799	0.362224	0.717185	0.81964	0.086377
Howardella	pH	0.522141	1.99292	0.261998	0.793323	0.846211	0.0725213
Ureaplasma	pH	-0.364722	4.77905	-0.0763168	0.939167	0.939167	0.0272571
Lactobacillus	age	-0.132511	0.0410635	-3.22697	0.00125107	0.0200171	1.6986
Streptococcus	age	0.342851	0.167778	2.04348	0.0410046	0.268099	0.571705
Gardnerella	age	0.0517057	0.0264118	1.95767	0.0502686	0.268099	0.571705
Prevotella	age	0.0514878	0.048341	1.06509	0.286833	0.769093	0.114021
Bifidobacterium	age	0.0986522	0.109465	0.901218	0.367472	0.769093	0.114021
Anaerococcus	age	0.146648	0.184114	0.796508	0.425737	0.769093	0.114021
Actinomyces	age	0.162755	0.216082	0.75321	0.451324	0.769093	0.114021
Peptoniphilus	age	0.108188	0.145497	0.743578	0.457132	0.769093	0.114021
Dialister	age	0.0862179	0.125479	0.68711	0.492014	0.769093	0.114021
Howardella	age	0.264106	0.446859	0.591027	0.554502	0.769093	0.114021
Finegoldia	age	0.154675	0.274444	0.563592	0.573032	0.769093	0.114021
Atopobium	age	0.0197336	0.0377168	0.523206	0.600831	0.769093	0.114021
Corynebacterium	age	0.0806322	0.164914	0.488934	0.624888	0.769093	0.114021
Staphylococcus	age	0.0549619	0.216943	0.253347	0.8	0.914286	0.0389181
Ureaplasma	age	-0.00668796	0.255939	-0.0261311	0.979153	0.989664	0.00451235
Aerococcus	age	-0.00134202	0.103591	-0.012955	0.989664	0.989664	0.00451235
Atopobium	BMI.kg.m2.	0.127502	0.0786988	1.62013	0.105205	0.998482	0.000659835
Lactobacillus	BMI.kg.m2.	-0.105883	0.0979981	-1.08045	0.27994	0.998482	0.000659835
Gardnerella	BMI.kg.m2.	0.0587496	0.0677083	0.867687	0.385566	0.998482	0.000659835
Aerococcus	BMI.kg.m2.	0.199387	0.233814	0.852759	0.393793	0.998482	0.000659835
Bifidobacterium	BMI.kg.m2.	-0.132874	0.243723	-0.545185	0.585627	0.998482	0.000659835
Corynebacterium	BMI.kg.m2.	0.120932	0.246351	0.490892	0.623503	0.998482	0.000659835
Actinomyces	BMI.kg.m2.	-0.173689	0.381685	-0.455059	0.649067	0.998482	0.000659835
Prevotella	BMI.kg.m2.	-0.0509302	0.11242	-0.453037	0.650522	0.998482	0.000659835
Dialister	BMI.kg.m2.	-0.113693	0.27336	-0.415908	0.677477	0.998482	0.000659835
Howardella	BMI.kg.m2.	0.0794952	0.340054	0.233772	0.815162	0.998482	0.000659835
Finegoldia	BMI.kg.m2.	-0.04904	0.336251	-0.145844	0.884045	0.998482	0.000659835
Streptococcus	BMI.kg.m2.	0.0215852	0.166832	0.129382	0.897055	0.998482	0.000659835
Anaerococcus	BMI.kg.m2.	-0.0288067	0.240002	-0.120027	0.904462	0.998482	0.000659835
Peptoniphilus	BMI.kg.m2.	-0.013966	0.223856	-0.0623885	0.950253	0.998482	0.000659835
Staphylococcus	BMI.kg.m2.	-0.0231142	0.464666	-0.0497437	0.960327	0.998482	0.000659835
Ureaplasma	BMI.kg.m2.	-0.00124567	0.654667	-0.00190275	0.998482	0.998482	0.000659835
Gardnerella	vaginal_humidity	-0.0391859	0.0378486	-1.03533	0.300512	0.998121	0.000817009
Actinomyces	vaginal_humidity	0.133401	0.192943	0.6914	0.489314	0.998121	0.000817009
Lactobacillus	vaginal_humidity	0.0296721	0.0434288	0.683235	0.494459	0.998121	0.000817009
Dialister	vaginal_humidity	0.0786106	0.148317	0.530018	0.596099	0.998121	0.000817009
Peptoniphilus	vaginal_humidity	0.0771112	0.146049	0.527983	0.597511	0.998121	0.000817009
Atopobium	vaginal_humidity	-0.030734	0.0670743	-0.458209	0.646802	0.998121	0.000817009
Prevotella	vaginal_humidity	0.0280399	0.070241	0.399196	0.689749	0.998121	0.000817009
Howardella	vaginal_humidity	0.0653101	0.262105	0.249175	0.803225	0.998121	0.000817009
Aerococcus	vaginal_humidity	-0.0378989	0.209412	-0.180978	0.856385	0.998121	0.000817009
Corynebacterium	vaginal_humidity	0.0245003	0.157782	0.155279	0.876601	0.998121	0.000817009
Streptococcus	vaginal_humidity	-0.0135104	0.0940411	-0.143665	0.885765	0.998121	0.000817009
Staphylococcus	vaginal_humidity	0.0348824	0.302955	0.115141	0.908334	0.998121	0.000817009
Finegoldia	vaginal_humidity	0.0237864	0.210627	0.112932	0.910085	0.998121	0.000817009
Anaerococcus	vaginal_humidity	0.0146888	0.157601	0.0932021	0.925743	0.998121	0.000817009
Bifidobacterium	vaginal_humidity	-0.00500489	0.126865	-0.0394506	0.968531	0.998121	0.000817009
Ureaplasma	vaginal_humidity	-0.00108485	0.460547	-0.00235556	0.998121	0.998121	0.000817009

## Sheet: Analysis of Similarities (NMDS-
Call:
anosim(x = m_com, grouping = df.g2$age_group, permutations = 9999, distance = "bray", strata = df.g2$subject.id)
Dissimilarity: bray
ANOSIM statistic R: 0.1984
Significance: 1e-04 ***
Blocks: strata
Permutation: by strata
Number of permutations: 9999
